# Supplementary material for: Microscopic images dataset for automation of RBCs counting
Source: Data Brief. 2015 Aug 20;5:35–40. doi: 10.1016/j.dib.2015.08.006 (PMC4556816; doi:10.1016/j.dib.2015.08.006)
Supplement: Supplementary file 1 — Supplementary Material [file mmc1.zip]

Archive with 1 entries (1 files):
- Supplementary material.rar
